# Supplementary material for: Rapid Detection of Lipopolysaccharide and Whole Cells of Francisella tularensis Based on Agglutination of Antibody-Coated Gold Nanoparticles and Colorimetric Registration
Source: Micromachines (Basel). 2022 Dec 11;13(12):2194. doi: 10.3390/mi13122194 (PMC9784915; doi:10.3390/mi13122194)
Supplement: Supplementary file 1 [file micromachines-13-02194-s001.zip]

Archive with 1 entries (1 files):
- micromachines-2065316-supplementary.pdf
